# Supplementary material for: Adsorption of Methylene Blue and Tetracycline by Zeolites Immobilized on a PBAT Electrospun Membrane
Source: Molecules. 2022 Dec 22;28(1):81. doi: 10.3390/molecules28010081 (PMC9822180; doi:10.3390/molecules28010081)
Supplement: Supplementary file 1 [file molecules-28-00081-s001.zip]

Archive with 1 entries (1 files):
- molecules-2100565-supplementary.pdf
